# Supplementary material for: Conserving Biogeography: Habitat Loss and Vicariant Patterns in Endemic Squamates of the Cerrado Hotspot
Source: PLoS One. 2015 Aug 7;10(8):e0133995. doi: 10.1371/journal.pone.0133995 (PMC4529144; doi:10.1371/journal.pone.0133995)
Supplement: S1 Table — Group: amp—amphisbaenians; liz—lizards; ser—serpentes. Taxon: species names according to Bérnils & Costa (2012). NR: number of locality records for each species. PAC: Protected Area Coverage, calculated by the sum of the species original distribution covered by protected areas (IUCN categories I-IV). % PA: Percentage natural vegetation within range covered by protected areas. BE: Endemic Biotic Element number as in Nogueira et al. (2011). OR: Expected area of natural vegetation within range in the original Cerrado coverage (in km²). 2010: Expected area of natural vegetation within range in the year 2010 (in km²). BE 2010: Expected area of natural vegetation within range in the year 2010 if losses were homogeneous throughout the BE (in km²). (XLSX) [file pone.0133995.s002.xlsx]

## Sheet: BE
SUPPORTING INFORMATION
PLoS ONE
Conserving biogeography: habitat loss and vicariant patterns in endemic Squamates of the Cerrado hotspot
Pietro L.H. de Mello, Ricardo B. Machado and Cristiano C. Nogueira
Table S1 Distribution and threat data for all 49 studied taxa
Group: amp - amphisbaenians; liz - lizards; ser - serpentes. Taxon: species names according to Bérnils & Costa (2012). NR: number of locality records for each species. PAC: Protected Area Coverage, calculated by the sum of the species original distribution covered by protected areas (IUCN categories I-III). % PA: Percentage natural vegetation within range covered by protected areas. BE: Endemic B…
Group	Taxon	NR	PAC	% PAC	BE	OR	2010	BE 2010
liz	Ameivula jalapensis (Colli et al., 2009)	2	977.132	0.0867817	1	11259.6	10981.2	9515.17
amp	Amphisbaena acrobeles (Ribeiro et al., 2009)	1	54.1385	0.172355	1	314.11	314.11	265.45
amp	Amphisbaena kraoh (Vanzolini, 1971)	4	325.993	0.0229818	1	14184.9	12145.4	11987.2
amp	Amphisbaena saxosa (Castro-Mello, 2003)	1	0	0	1	628.23	458.43	530.91
ser	Apostolepis longicaudata Amaral, 1921	3	691.487	0.0255846	1	27027.5	25175.5	22840
ser	Apostolepis polylepis Amaral, 1921	3	5082.9	0.0637193	1	79770.1	70781	67411.2
liz	Bachia oxyrhina Rodrigues et al., 2008	5	308.48	1	1	308.48	308.48	260.69
ser	Hydrodynastes melanogigas Franco et al., 2007	3	0	0	1	4131.41	2908.45	3491.32
ser	Micrurus brasiliensis Roze, 1967	10	21088.8	0.0444083	1	474885	353666	401310
ser	Phalotris labiomaculatus Lema, 2002	4	0	0	1	43052.5	38931.3	36382.3
ser	Trilepida brasiliensis (Laurent, 1949)	5	29946.6	0.0246069	1	1.217e+06	684844	1.02845e+06
liz	Ameiva parecis (Colli et al., 2003)	1	8209.68	0.0534951	2	153466	108980	95506.7
amp	Amphisbaena absaberi (Strussmann & Carvalho, 2001)	1	130.043	0.34597	2	375.88	295.28	233.92
amp	Amphisbaena steindachneri Strauch, 1881	4	639.35	0.00481638	2	132745	82668.7	82611.2
ser	Apostolepis christineae Lema, 2002	2	0	0	2	190.31	54.01	118.44
ser	Apostolepis striata Lema, 2004	0	-	-	2	-	-	-
liz	Bachia cacerensis Castrillon & Strussmann, 1988)	2	556.801	0.0116957	2	47607.2	22354.8	29627.5
liz	Bachia didactyla Freitas et al. , 2011	2	514.424	0.0037786	2	136141	65954.9	84725
amp	Amphisbaena bedai (Vanzolini, 1991)	3	0	0	3	1543.37	149.04	320.49
amp	Amphisbaena leeseri Gans, 1964	6	15355.5	0.0173868	3	883169	417419	183395
amp	Amphisbaena sanctaeritae Vanzolini, 1994	1	0	0	3	95.96	20.67	19.93
ser	Apostolepis intermedia Koslowsky, 1898	1	0	0	3	252.61	34.18	52.46
ser	Erythrolamprus frenatus (Werner, 1909)	22	109.378	0.000597924	3	182930	28336.4	37986.4
ser	Phalotris multipunctatus Puorto & Ferrarezi, 1994	3	0	0	3	1247.59	265.12	259.07
ser	Philodryas livida (Amaral, 1923)	15	875.229	0.00412667	3	212091	45010.8	44041.8
ser	Trilepida koppesi (Amaral, 1955)	7	905.535	0.00728113	3	124367	20099.6	25825.6
amp	Amphisbaena brevis Strussmann & Mott, 2009	1	0	0	4	314.11	263.23	186.95
amp	Amphisbaena cuiabana (Strussmann & Carvalho, 2001)	3	299.953	0.0179599	4	16701.3	9952.47	9939.7
amp	Amphisbaena neglecta Dunn & Piatt, 1936	1	1.74207	0.00277298	4	628.23	255.22	373.9
ser	Apostolepis lineata Cope, 1887	1	198.219	0.631049	4	314.11	300.4	186.95
ser	Apostolepis vittata (Cope, 1887)	1	142.586	0.0038692	4	36851.6	15583.9	21932
liz	Manciola guaporicola (Dunn, 1935)	20	12269.1	0.0100392	4	1.22213e+06	532777	727342
liz	Stenocercus sinesaccus Torres-Carjaval, 2005	6	3821.74	0.00721802	4	529472	270392	315113
ser	Eurolophosaurus nanuzae (Rodrigues, 1981)	3	4849.99	0.0230159	5	210724	133359	170973
liz	Gymnodactylus guttulatus Vanzolini, 1982	6	249.785	0.020524	5	12170.4	7782.14	9874.56
liz	Placosoma cipoense Cunha, 1966	1	8.63533	0.0470641	5	183.48	183.48	148.87
liz	Rhachisaurus brachylepis (Dixon, 1974)	1	1.02695	0.000673309	5	1525.23	1257.54	1237.51
liz	Tantilla boipiranga Sawaya & Sazima, 2003	3	0	0	5	314.11	259.42	254.86
ser	Trilepida dimidiata (Jan, 1861)	1	0	0	5	978.75	823.16	794.13
liz	Tropidurus montanus Rodrigues, 1987	16	0	0	5	314.11	287.67	254.86
amp	Amphisbaena miringoera Vanzolini, 1971	2	4858.38	0.0391292	6	124163	97821.5	63808.1
amp	Amphisbaena silvestrii Boulenger, 1902	18	3281.92	0.0083782	6	391722	211425	201308
ser	Apostolepis serrana Lema & Renner, 2006	1	0	0	6	314.11	75.91	161.43
ser	Atractus albuquerquei Cunha & Nascimento, 1983	11	10053.1	0.0127434	6	788883	424150	405412
liz	Tropidurus insulanus Rodrigues, 1987	2	0	0	6	143071	66185	73525.4
amp	Amphisbaena mensae Castro-Mello, 2000	8	614.682	0.00317224	7	193769	72694	119524
ser	Apostolepis albicollaris Lema, 2002	18	249.835	0.00518367	7	48196.6	17511.4	29729.5
ser	Apostolepis cerradoensis Lema, 2003	2	0	0	7	314.11	314.11	193.76
ser	Apostolepis nelsonjorgei Lema & Renner, 2004	7	1178.02	0.0179762	7	65532.1	47764.1	40422.8
